# Supplementary material for: A Qualitative Transcriptional Signature for Predicting CpG Island Methylator Phenotype Status of the Right-Sided Colon Cancer
Source: Front Genet. 2020 Oct 29;11:971. doi: 10.3389/fgene.2020.00971 (PMC7658404; doi:10.3389/fgene.2020.00971)
Supplement: Supplementary Table 1 — The classification of 19-GPS in stage III RCC of GSE39582 in detail. [file Table_1.XLS]

## Sheet: Sheet1
Table S1. The classification of 19-GPS in stage III RCC of GSE39582 in detail
	Pre-CIMP+	Pre-CIMP-
	(CIMP+:CIMP-)	(CIMP+:CIMP-)
Patients treated with the 5-FU-based ACT	12(10:2)	29(2:27)
Patients treated with surgery alone	16(15:1)	15(0:15)
Note: The CIMP+ and CIMP- represented the original CIMP status; pre-CIMP+ and pre-CIMP- represented the CIMP status predicted by 19-GPS.
