# Supplementary material for: A Qualitative Transcriptional Signature for Predicting CpG Island Methylator Phenotype Status of the Right-Sided Colon Cancer
Source: Front Genet. 2020 Oct 29;11:971. doi: 10.3389/fgene.2020.00971 (PMC7658404; doi:10.3389/fgene.2020.00971)
Supplement: Supplementary Table 2 — The gene expression values of 19-GPS in CRC samples with different percentages of tumor cells. [file Table_2.XLS]

## Sheet: Sheet1
Table S2. The gene expression values of 19-GPS in colorectal cancer (CRC) samples with different percentage of tumor cells
Gene_ID	Gene_Symbol	HCF1	HCF2	HCF3	LGL1	LGL2	LGL3	SDL1	SDL2	WCY1	WCY2	WCY3	ZCH1	ZCH3
50856	CLEC4A	0.488909	0.590826	0.458947	1.03073	1.60477	1.23176	1.56135	1.58614	1.11395	2.44626	1.11138	3.56148	6.83739
256586	LYSMD2	4.76887	3.21917	5.53537	8.27434	8.24389	10.1355	5.3078	5.24788	2.88766	4.90838	5.67944	6.83714	8.20675
8876	VNN1	3.27593	1.5053	1.30219	0.472738	1.19122	1.06672	3.10563	2.82446	33.3159	21.3978	17.6886	1.90252	2.41471
57168	ASPHD2	1.64815	1.36813	1.29545	6.73539	7.10856	8.29433	3.33039	2.52463	2.31022	2.12693	2.87315	4.37205	2.75013
126731	CCSAP	5.28986	3.54405	3.69465	3.32463	4.88859	5.1273	2.3083	2.18707	3.26509	2.79459	3.17585	2.98739	3.13227
444	ASPH	56.6263	51.4406	51.2192	45.0042	49.2104	36.8284	217.134	207.732	46.8626	42.2874	30.4283	54.6138	59.7469
57211	ADGRG6	NA	NA	NA	NA	NA	NA	NA	NA	NA	NA	NA	NA	NA
8942	KYNU	1.2189	0.309045	0.419745	1.04169	1.78245	2.99961	2.2204	2.5214	1.09936	2.83909	1.53295	4.79647	6.11135
1794	DOCK2	2.44866	0.550648	0.405231	3.89384	4.41596	2.71373	4.24827	5.3736	3.43635	6.40625	3.11352	8.35344	8.45386
56938	ARNTL2	2.81914	1.95954	2.23824	7.86189	5.93178	5.78932	5.19128	4.33069	2.09746	3.26668	3.03938	6.40146	3.3145
55013	MCUB	NA	NA	NA	NA	NA	NA	NA	NA	NA	NA	NA	NA	NA
222487	ADGRG3	NA	NA	NA	NA	NA	NA	NA	NA	NA	NA	NA	NA	NA
388610	TRNP1	3.41164	4.84187	3.91203	2.67051	4.97481	7.51017	19.9848	23.7934	2.66373	10.8198	4.56551	4.18754	4.18051
55179	FAIM	7.86956	11.1944	7.63981	10.5786	11.6977	12.2199	9.71428	12.0468	3.59063	6.83671	5.89114	8.02948	11.3023
6624	FSCN1	11.3583	7.49425	3.88803	11.6246	11.3027	8.82595	15.9319	28.2181	9.91965	35.9846	23.472	29.898	48.5341
57720	GPR107	17.36	16.7997	17.7172	18.936	15.1901	14.8068	20.7922	20.0165	13.8804	14.1159	12.9316	21.0385	19.2506
55509	BATF3	0.720269	1.03609	0.797162	2.10582	3.7832	2.17461	4.59073	3.86796	1.25092	3.17561	3.84389	3.23748	3.51824
644	BLVRA	3.82514	3.22417	1.40126	33.2312	32.045	21.5486	8.05369	9.96873	6.19275	23.0335	17.5126	10.9292	18.7901
118788	PIK3AP1	5.3521	2.87051	2.88154	10.5498	14.4564	16.7387	6.45162	8.07638	7.24297	10.1751	6.39129	9.48865	10.7011
84707	BEX2	1.87533	6.93188	2.41045	1.21041	0.346567	0.106306	0.45682	0.558845	0.72984	0.942461	2.00911	2.27301	4.30693
359948	IRF2BP2	105.45	92.3918	99.3432	44.1635	41.6356	49.1516	40.2718	44.0787	62.9502	48.9345	55.9372	64.9015	66.9261
441027	TMEM150C	3.16099	4.07123	1.36565	0.630632	0.699661	0.775677	0.904995	1.5238	0.768077	2.37682	2.03791	8.39116	9.79277
56848	SPHK2	25.1934	21.8342	26.8023	9.80296	8.87555	10.4569	20.5558	17.3794	19.1698	14.4462	16.7265	8.97917	7.22092
2786	GNG4	17.4175	18.0658	18.6676	3.54649	1.68695	0.953154	21.217	19.3313	0.077236	0.920577	0.358988	6.684	5.82044
57563	KLHL8	6.13487	5.66392	5.56961	4.42812	4.70794	5.74601	7.72757	7.2418	6.10074	3.35358	1.34181	6.2558	3.96216
80129	CCDC170	1.85203	1.90129	1.36942	1.1471	1.83419	1.18808	1.09268	0.677267	1.12224	1.4934	0.417199	0.758608	1.49211
10656	KHDRBS3	7.22784	5.92638	6.36876	6.22173	6.77719	9.48402	5.87687	6.67514	7.40093	6.75789	8.04208	7.24499	9.21407
85460	ZNF518B	0.371648	0.215997	0.083593	1.05244	1.0728	0.414119	5.4196	5.34897	4.50227	4.29788	5.05573	4.25992	4.38794
8313	AXIN2	26.4192	26.5374	26.1398	39.1419	32.4469	30.4199	15.96	15.1253	9.21565	12.325	8.72598	58.4412	35.4524
79788	ZNF665	0.893051	0.70496	1.1049	0.858232	0.732554	1.35997	1.50348	1.16318	0.363172	0.68524	0.191061	0.321749	0.389384
57216	VANGL2	4.93897	4.16151	3.21743	1.04177	0.65397	0.293477	2.44271	7.15341	0.959018	2.65508	2.10974	2.64798	2.21888
2735	GLI1	1.61635	0.779434	0.390174	1.07649	1.39412	0.76192	1.46521	2.36795	2.00268	4.84027	6.21802	2.97883	6.8654
10451	VAV3	45.669	47.4496	55.8233	15.954	2.96201	0.923578	70.6274	51.0339	46.0082	8.85563	15.1467	54.3447	35.7197
1800	DPEP1	154.732	80.1509	140.033	146.45	151.288	170.238	141.829	118.725	24.1355	13.8439	13.6696	91.1185	68.2452
56172	ANKH	27.4384	30.8596	30.6917	8.33398	6.0029	4.28927	15.5858	15.6969	21.3615	23.4143	25.6233	16.3912	22.6103
11156	PTP4A3	18.0943	43.6285	38.2447	22.6604	98.9229	44.3632	137.374	154.127	10.7066	25.3325	61.882	58.207	55.3872
2686	GGT7	17.3256	17.3629	17.8532	3.9053	3.86903	2.67938	13.6466	13.304	44.9699	23.269	38.6673	10.4017	12.1695
7627	ZNF75A	0.605198	1.3503	0.749782	5.90361	6.37081	7.80528	5.35685	6.35755	7.61501	4.95612	6.95553	4.89296	5.17293
