# Supplementary material for: A Qualitative Transcriptional Signature for Predicting CpG Island Methylator Phenotype Status of the Right-Sided Colon Cancer
Source: Front Genet. 2020 Oct 29;11:971. doi: 10.3389/fgene.2020.00971 (PMC7658404; doi:10.3389/fgene.2020.00971)
Supplement: Supplementary Table 3 — The number of CIMP+ and CIMP− LCC in the training and validation datasets. [file Table_3.XLS]

## Sheet: Sheet1
Table S3. The number of CIMP+ and CIMP- LCC in the training and validation datasets
Dataset ID	NO. of CIMP+ samples among stage II and III LCC	NO. of CIMP- samples among stage II and III LCC
GSE39582	15	218
GSE39084	1	14
	NO. of CIMP+ samples among LCC	NO. of CIMP+ samples among LCC
GSE25070	0	9
E-TABM-328	0	25
