# Supplementary material for: A Qualitative Transcriptional Signature for Predicting CpG Island Methylator Phenotype Status of the Right-Sided Colon Cancer
Source: Front Genet. 2020 Oct 29;11:971. doi: 10.3389/fgene.2020.00971 (PMC7658404; doi:10.3389/fgene.2020.00971)
Supplement: Supplementary Table 4 — Enrichment analysis for DE genes. [file Table_4.XLS]

## Sheet: Sheet1
Table S4. Enrichment analysis for DE genes
Pathway name	P_value (hypergeometric distribution)	FDR (hypergeometric distribution)
Chemokine signaling pathway	9.52e-06	0.000297
Th1 and Th2 cell differentiation	1.1e-05	0.000297
Herpes simplex infection	1.1e-05	0.000297
Graft-versus-host disease	1.7e-05	0.000425
Natural killer cell mediated cytotoxicity	2.4e-05	0.000558
T cell receptor signaling pathway	6.17e-05	0.00134
Influenza A	6.61e-05	0.00134
HTLV-I infection	6.99e-05	0.00134
Measles	0.00011	0.00198
Antigen processing and presentation	0.000123	0.002
Viral myocarditis	0.000119	0.002
Type I diabetes mellitus	0.000135	0.00208
Pyrimidine metabolism	0.00016	0.00237
B cell receptor signaling pathway	0.000228	0.00322
Chagas disease (American trypanosomiasis)	0.000251	0.0034
Cell adhesion molecules (CAMs)	0.000278	0.00351
TNF signaling pathway	0.00028	0.00351
Apoptosis	0.0003	0.00361
Allograft rejection	0.000397	0.00461
Platinum drug resistance	0.000429	0.0048
Metabolic pathways	0.000445	0.00482
Cellular senescence	0.000574	0.00602
Tuberculosis	0.000629	0.00638
NF-kappa B signaling pathway	0.000674	0.00663
Intestinal immune network for IgA production	0.000702	0.00671
Leishmaniasis	0.000791	0.00734
Toll-like receptor signaling pathway	0.000995	0.00874
Pathways in cancer	0.00099	0.00874
Cytokine-cytokine receptor interaction	0.00119	0.0101
Mineral absorption	0.00139	0.0113
Kaposi's sarcoma-associated herpesvirus infection	0.00138	0.0113
Inflammatory bowel disease (IBD)	0.0016	0.0127
Fluid shear stress and atherosclerosis	0.00175	0.0135
IL-17 signaling pathway	0.00179	0.0136
Cell cycle	0.00189	0.0137
Necroptosis	0.0019	0.0137
Colorectal cancer	0.00209	0.0148
C-type lectin receptor signaling pathway	0.00231	0.016
Pertussis	0.00238	0.0161
Complement and coagulation cascades	0.00262	0.0174
Fc epsilon RI signaling pathway	0.00271	0.0176
NOD-like receptor signaling pathway	0.0034	0.0216
Hematopoietic cell lineage	0.00361	0.0222
Vibrio cholerae infection	0.00361	0.0222
HIF-1 signaling pathway	0.00371	0.0223
Primary immunodeficiency	0.00415	0.0245
Transcriptional misregulation in cancer	0.00436	0.0253
Amino sugar and nucleotide sugar metabolism	0.00504	0.0288
Mismatch repair	0.0057	0.0319
Central carbon metabolism in cancer	0.00601	0.0331
p53 signaling pathway	0.00695	0.0377
Legionellosis	0.00806	0.0429
Fructose and mannose metabolism	0.00845	0.0443
Cytosolic DNA-sensing pathway	0.00881	0.0455
Leukocyte transendothelial migration	0.00967	0.0491
